# Supplementary material for: A real-time imaging approach to quantify dendritic cell internalization for immunogenicity risk assessment of biotherapeutics
Source: Front Immunol. 2025 Sep 12;16:1632302. doi: 10.3389/fimmu.2025.1632302 (PMC12463596; doi:10.3389/fimmu.2025.1632302)
Supplement: Supplementary file 1 [file Presentation1.zip]

Archive with 2 entries (2 files):
- Suppl. Images.docx
- Suppl. Tables.DOCX
